# Supplementary material for: Optimization of the Design Configuration and Operation Strategy of Single-Pass Seawater Reverse Osmosis
Source: Membranes (Basel). 2022 Nov 15;12(11):1145. doi: 10.3390/membranes12111145 (PMC9692277; doi:10.3390/membranes12111145)
Supplement: Supplementary file 1 [file membranes-12-01145-s001.zip]

Archive with 1 entries (1 files):
- membranes-2018281-supplementary.pdf
